# Supplementary material for: Modelling the Gut Fungal-Community in TIM-2 with a Microbiota from Healthy Individuals
Source: J Fungi (Basel). 2023 Jan 12;9(1):104. doi: 10.3390/jof9010104 (PMC9866872; doi:10.3390/jof9010104)
Supplement: Supplementary file 1 [file jof-09-00104-s001.zip]

Archive with 1 entries (1 files):
- jof-2108032-supplementary.pdf
